# Supplementary material for: Combining multiplex gene editing and doubled haploid technology in maize
Source: New Phytol. Author manuscript; Available in PMC 2024 Feb 1. (PMC7614789; doi:10.1111/nph.19021)
Supplement: Supplementary Tables [file EMS180725-supplement-Supplementary_Tables.xlsx]

## Sheet: Cover
New Phytologist Supporting Information
Article title: Combining multiplex gene editing and doubled haploid technology in maize
Authors: Lennert Impens, Christian D. Lorenzo, Wout Vandeputte, Pieter Wytynck, Kevin Debray, Jari Haeghebaert, Denia Herwegh, Thomas B. Jacobs, Tom Ruttink, Hilde Nelissen, Dirk Inzé and Laurens Pauwels
Supplementary Table S1. Experimentally obtained genotypes for T0 plants used in this study.
Supplementary Table S2. Experimentally obtained genotypes for BC1 and F1 plants used in this study.
Supplementary Table S3. Experimentally obtained genotypes for DH0 plants used in this study.
Supplementary Table S4. Experimentally obtained genotypes for DH1 plants used in this study.

## Sheet: Table S1
Supplementary Table S1. Experimentally obtained genotypes for T0 plants used in this study. Frequency of mutant (edited) alleles is given per plant (row) and per targeted gene locus (columns). Gene locus information is given above each column, as well as the SCRIPT construct targeting it. All plants contain both the SCRIPT and EDITOR constructs.
Color legend for frequency of non-WT alleles
0-15%
15-40% or 60-80%
40-60%
80-100%
NaN, no data
		Script 2 (Cytokinin oxidases)													Script 3 (Cell cycle - Drought)													Script 4 (TCP/CIN - GRF/AN3/miR396)
		S2_CKX-10_Zm00007a00010979_1	S2_CKX-11_Zm00007a00046273_1	S2_CKX-12_Zm00007a00035050_1	S2_CKX-2_Zm00007a00000457_1	S2_CKX-3_Zm00007a00009518_1	S2_CKX-4B_Zm00007a00037930_1	S2_CKX-4_Zm00007a00031769_1	S2_CKX-5_Zm00007a00036798_1	S2_CKX-6_Zm00007a00045990_1	S2_CKX-7_Zm00007a00024305_1	S2_CKX-8_Zm00007a00001643_1	S2_CKX-9_Zm00007a00051137_1		S3_HB124B_Zm00007a00052555_1	S3_HB124C_Zm00007a00030294_1	S3_KRP1-1_Zm00007a00050006_1	S3_KRP1-2_Zm00007a00002369_1	S3_KRP1-3_Zm00007a00028283_1	S3_KRP3_Zm00007a00022719_1	S3_KRP4-2A_Zm00007a00034010_1	S3_KRP4-2B_Zm00007a00024083_1	S3_KRP5-1_Zm00007a00045940_1	S3_KRP5-2_Zm00007a00023470_1	S3_PRH11_Zm00007a00018143_1	S3_PRH13_Zm00007a00045770_1		S4_BPC6_Zm00007a00000970_1	S4_GRF10_Zm00007a00051377_1	S4_GRF17_Zm00007a00016162_1	S4_GRF4_Zm00007a00004126_1	S4_PHD8_Zm00007a00007962_1	S4_ZmTCP10_Zm00007a00037498_1	S4_ZmTCP22_Zm00007a00038701_1	S4_ZmTCP25_Zm00007a00010983_1	S4_ZmTCP3_Zm00007a00011364_1	S4_ZmTCP42_Zm00007a00035633_1	S4_ZmTCP8_Zm00007a00039284_1	S4_ZmTCP9_Zm00007a00038186_1
T0s	Plant nr. (manuscript)																																								EDITOR	SCRIPT
	T0_S4_001	0	0	0	0	0	0	0	0	0	0	0	0		0	0	0	0	0	0	0	0	0	0	0	0		60.72	100	0	76.58	0	70.64	36.19	NaN	36.88	98.88	69.02	100		+	+
	T0_S4_002	0	0	0	0	0	0	0	0	0	0	0	0		0	0	0	0	0	0	0	0	0	0	0	0		5.42	29.61	0	22.47	0	46.22	17.68	25.96	24.06	38.82	48.58	23.84		+	+
	T0_S2_001	10.81	0	NaN	3.46	52.91	48.29	NaN	0	96.59	5.08	100	0		2.25	0	0	0	NaN	NaN	NaN	0	NaN	0	0	0		0	0	0	0	0	0	0	0	0	NaN	0	0		+	+
	T0_S3_001	0	NaN	NaN	1.4	0	0	NaN	0	1.16	0	0	0		73.35	85.13	55.62	0	NaN	NaN	NaN	0	0	81.81	0	88.71		0	0	0	0	0	0	0	0	0	NaN	0	0		+	+
	T0_S4_003	0	0	0	7.03	0	0	0	0	0	0	0	0		1.52	0	0	0	0	0	0	0	0	0	0	0		42.37	84.1	0	76.66	0	88.91	38.72	2.54	0	67.88	14.46	85.25		+	+
	T0_S4_004	0	0	0	2.72	0	0	NaN	0	0	0	0	0		1.16	0	0	0	0	NaN	0	0	0	0	0	0		0	100	0	0	0	56.53	31.78	5.17	0	100	1.24	42.09		+	+

## Sheet: Table S2
Supplementary Table S2. Experimentally obtained genotypes for BC1 and F1 plants used in this study. Frequency of mutant (edited) alleles is given per plant (row) and per targeted gene locus (columns). Gene locus information is given above each column, as well as the SCRIPT construct targeting it.
Color legend for frequency of non-WT alleles
0-15%
15-40% or 60-80%
40-60%
80-100%
NaN, no data
		Script 2 (Cytokinin oxidases)													Script 3 (Cell cycle - Drought)													Script 4 (TCP/CIN - GRF/AN3/miR396)
		S2_CKX-10_Zm00007a00010979_1	S2_CKX-11_Zm00007a00046273_1	S2_CKX-12_Zm00007a00035050_1	S2_CKX-2_Zm00007a00000457_1	S2_CKX-3_Zm00007a00009518_1	S2_CKX-4B_Zm00007a00037930_1	S2_CKX-4_Zm00007a00031769_1	S2_CKX-5_Zm00007a00036798_1	S2_CKX-6_Zm00007a00045990_1	S2_CKX-7_Zm00007a00024305_1	S2_CKX-8_Zm00007a00001643_1	S2_CKX-9_Zm00007a00051137_1		S3_HB124B_Zm00007a00052555_1	S3_HB124C_Zm00007a00030294_1	S3_KRP1-1_Zm00007a00050006_1	S3_KRP1-2_Zm00007a00002369_1	S3_KRP1-3_Zm00007a00028283_1	S3_KRP3_Zm00007a00022719_1	S3_KRP4-2A_Zm00007a00034010_1	S3_KRP4-2B_Zm00007a00024083_1	S3_KRP5-1_Zm00007a00045940_1	S3_KRP5-2_Zm00007a00023470_1	S3_PRH11_Zm00007a00018143_1	S3_PRH13_Zm00007a00045770_1		S4_BPC6_Zm00007a00000970_1	S4_GRF10_Zm00007a00051377_1	S4_GRF17_Zm00007a00016162_1	S4_GRF4_Zm00007a00004126_1	S4_PHD8_Zm00007a00007962_1	S4_ZmTCP10_Zm00007a00037498_1	S4_ZmTCP22_Zm00007a00038701_1	S4_ZmTCP25_Zm00007a00010983_1	S4_ZmTCP3_Zm00007a00011364_1	S4_ZmTCP42_Zm00007a00035633_1	S4_ZmTCP8_Zm00007a00039284_1	S4_ZmTCP9_Zm00007a00038186_1
T1s	Plant nr. (manuscript)																																								EDITOR	SCRIPT
SCRIPT 4	BC1_S4_001	0	0	0	0	0	0	0	0	0	0	0	0		0	0	0	0	0	0	0	0	0	0	0	0		68.76	70.32	49.59	58.24	30.12	70.18	18.91	73.17	10.51	65.97	11.79	56.08		+	+
From T0_S4_001	BC1_S4_002	0	0	0	0	0	0	0	0	0	0	0	0		0	0	0	0	0	0	0	0	0	0	0	0		67.57	73.82	0	15.78	0	75.24	19.9	67.26	17.61	70.49	61.75	58.31		+	+
	BC1_S4_003	0	0	0	0	0	0	0	0	0	0	0	0		0	0	0	0	0	0	0	0	0	0	0	0		65.96	50.84	0	48.59	0	0	0	0	0	44.84	50.91	50.38		+	-
	BC1_S4_004	0	0	0	0	0	0	0	0	0	0	0	0		0	0	0	0	0	0	0	0	0	0	0	0		55.62	70.99	0	59.23	0	32.78	19.95	61.94	10.78	65.42	63.08	58.7		+	+
	BC1_S4_005	0	0	0	0	0	0	0	0	0	0	0	0		0	0	0	0	0	0	0	0	0	0	0	0		3.92	49.56	0	0	0	0	0	0	0	0	1.17	50.09		-	+
	BC1_S4_006	0	0	0	0	0	0	0	0	0	0	0	0		0	0	0	0	0	0	0	0	0	0	0	0		48.3	63.38	0	51.81	0	62.12	50.16	58.9	1.74	66.09	55.08	54.51		+	+
	BC1_S4_007	0	0	0	0	0	0	0	0	0	0	0	0		0	0	0	0	0	0	0	0	0	0	0	0		62.66	53.12	0	0	0	0	0	0	0	46.81	48.41	49.91		-	-
	BC1_S4_008	0	0	0	0	0	0	0	0	0	0	0	0		0	0	0	0	0	0	0	0	0	0	0	0		3.13	49.12	0	46.03	0	0	0	0	1.51	47.62	1.72	51.28		-	-
	BC1_S4_009	0	0	0	0	0	0	0	0	0	0	0	0		0	0	0	0	0	0	0	0	0	0	0	0		4.42	45.56	0	0	0	0	0	0	0	45.84	51.56	50.16		-	+
	BC1_S4_010	0	0	0	0	0	0	0	0	0	0	0	0		0	0	0	0	0	0	0	0	0	0	0	0		61.03	57.58	0	46.56	0	0	0	1.54	0	45	47.59	48.41		+	-
	BC1_S4_011	0	0	0	0	0	0	0	0	0	0	0	0		0	0	0	0	0	0	0	0	0	0	0	0		4.46	54.59	0	45.47	0	0	0	0	0	45.53	49.12	49.72		+	-
SCRIPT 4	BC1_S4_012	0	0	0	0	0	0	0	0	0	0	0	0		0	0	0	0	0	0	0	0	0	0	0	0		48.72	45.43	0	0	42.47	0	52.47	49.16	51.19	47	0	0		+	+
From T0_S4_002	BC1_S4_013	0	0	0	0	0	0	0	0	0	0	0	0		0	0	0	0	0	0	0	0	0	0	0	0		47.56	49.69	0	52.09	0	0	47.12	45.47	0	44.19	0	0		+	+
	BC1_S4_014	0	0	0	0	0	0	0	0	0	0	0	0		0	0	0	0	0	0	0	0	0	0	0	0		51.09	51.72	0	48.59	40.78	0	47.16	58.38	0	52.19	0	0		+	+
	BC1_S4_015	0	0	0	0	0	0	0	0	0	0	0	0		0	0	0	0	0	0	0	0	0	0	0	0		0	0	0	0	0	0	0	1.14	0	44.31	0	0		+	-
	BC1_S4_016	0	0	0	0	0	0	0	0	0	0	0	0		0	0	0	0	0	0	0	0	0	0	0	0		0	0	0	0	0	0	0	0	0	45.44	0	0		+	-
Interscript cross S2xS4	F1_S2S4_001	0	0	0	0	46.47	0	0	0	49.47	0	53.62	0		0	0	0	0	0	0	0	0	0	0	0	0		0	49.28	0	0	0	0	31.3	0	0	40.16	0	0		-	-
From T0s:	F1_S2S4_002	0	0	0	0	47.44	0	0	0	48.88	0	52.09	0		0	0	0	0	0	0	0	0	0	0	0	0		0	50.09	0	0	0	0	33.75	0	0	39.53	0	0		-	-
T0_S2_001	F1_S2S4_003	0	0	0	0	0	44.19	0	0	50.69	0	50.19	0		0	0	0	0	0	0	0	0	0	0	0	0		0	50.62	0	0	0	0	34.25	58.88	0	43.44	0	0		-	-
T0_S4_004	F1_S2S4_004	0	0	43.09	0	46.88	0	0	0	49.19	0	51.19	0		0	0	0	0	0	0	0	0	0	0	0	0		0	46.97	0	0	0	0	32.44	51.38	0	41.16	0	0		-	-
	F1_S2S4_005	0	0	45.81	0	0	41.56	0	0	47.88	0	50.09	0		0	0	0	0	0	0	0	0	0	0	0	0		0	50.62	0	0	0	0	29.64	54.41	0	41.69	0	0		-	-
	F1_S2S4_006	0	0	51.03	0	50.69	40.79	NaN	0	51.19	0	46.09	0		0	0	0	0	0	0	0	0	NaN	0	0	0		0	48.38	0	0	0	0	0	60.62	0	40.97	0	0		-	-
Interscript cross S4xS3	F1_S3S4_001	0	0	0	0	0	0	0	0	0	0	0	0		0	46.28	55.03	0	0	0	0	0	0	54.62	0	0		49.97	52.88	0	0	0	67.75	0	0	0	0	0	50		-	+
From T0s:	F1_S3S4_002	0	0	0	0	0	0	0	0	0	0	0	0		0	0	54.59	0	0	0	0	0	0	0	0	0		0	55.75	0	46.28	0	50.09	0	0	0	0	0	47.16		-	+
T0_S3_001	F1_S3S4_003	0	0	0	0	0	0	0	0	0	0	0	0		0	0	0	0	0	0	0	0	0	0	0	0		0	47.16	0	51.56	0	66.75	45	0	0	0	0	48.03		-	+
T0_S4_003	F1_S3S4_004	0	0	0	0	0	0	0	0	0	0	0	0		0	48.38	0	0	0	0	0	0	0	51.91	0	0		46.28	54.25	0	42.47	0	67.06	46.91	51.81	0	0	0	48.91		-	+
	F1_S3S4_005	0	0	0	0	0	0	0	0	0	0	0	0		0	0	55.75	0	0	0	0	0	0	0	0	0		50.62	47.59	0	48.25	0	67	47.25	0	0	0	0	50.62		-	+
	F1_S3S4_006	0	0	1.37	0	0	0	NaN	0	0	0	0	0		0	0	0	0	0	0	0	0	NaN	53.41	0	0		0	44.25	0	43.59	0	67.5	0	0	0	0	0	54		-	+

## Sheet: Table S3
Supplementary Table S3. Experimentally obtained genotypes for DH0 plants used in this study. Frequency of mutant (edited) alleles is given per plant (row) and per targeted gene locus (columns). Gene locus information is given above each column, as well as the SCRIPT construct targeting it.
Color legend for frequency of non-WT alleles					Note: DH0 plants are expected to be homozygous at all loci (blue), however some plants were heterozygous at some loci (green) or genetic mosaic (orange), which can be explained by transgenerational editing.
0-15%					For SCRIPT 4 plants, this occurred due to inheritance of EDITOR and SCRIPT T-DNAs as several BC1 parents still had both T-DNAs.
15-40% or 60-80%					For inter-script plants, misidentification of a haploid embryo or accidental self-pollination during inter-script plant pollinations with RWS-GFP pollen are the cause of these deviating genotypes. These plants were not continued for phenotyping.
40-60%
80-100%
NaN, no data
DH0 individuals for which DH1 and/or DH2 were used in phenotyping experiments
			Script 2 (Cytokinin oxidases)													Script 3 (Cell cycle - Drought)													Script 4 (TCP/CIN - GRF/AN3/miR396)
			S2_CKX-10_Zm00007a00010979_1	S2_CKX-11_Zm00007a00046273_1	S2_CKX-12_Zm00007a00035050_1	S2_CKX-2_Zm00007a00000457_1	S2_CKX-3_Zm00007a00009518_1	S2_CKX-4B_Zm00007a00037930_1	S2_CKX-4_Zm00007a00031769_1	S2_CKX-5_Zm00007a00036798_1	S2_CKX-6_Zm00007a00045990_1	S2_CKX-7_Zm00007a00024305_1	S2_CKX-8_Zm00007a00001643_1	S2_CKX-9_Zm00007a00051137_1		S3_HB124B_Zm00007a00052555_1	S3_HB124C_Zm00007a00030294_1	S3_KRP1-1_Zm00007a00050006_1	S3_KRP1-2_Zm00007a00002369_1	S3_KRP1-3_Zm00007a00028283_1	S3_KRP3_Zm00007a00022719_1	S3_KRP4-2A_Zm00007a00034010_1	S3_KRP4-2B_Zm00007a00024083_1	S3_KRP5-1_Zm00007a00045940_1	S3_KRP5-2_Zm00007a00023470_1	S3_PRH11_Zm00007a00018143_1	S3_PRH13_Zm00007a00045770_1		S4_BPC6_Zm00007a00000970_1	S4_GRF10_Zm00007a00051377_1	S4_GRF17_Zm00007a00016162_1	S4_GRF4_Zm00007a00004126_1	S4_PHD8_Zm00007a00007962_1	S4_ZmTCP10_Zm00007a00037498_1	S4_ZmTCP22_Zm00007a00038701_1	S4_ZmTCP25_Zm00007a00010983_1	S4_ZmTCP3_Zm00007a00011364_1	S4_ZmTCP42_Zm00007a00035633_1	S4_ZmTCP8_Zm00007a00039284_1	S4_ZmTCP9_Zm00007a00038186_1
DH0s	Plant nr. (manuscript)	Phenotyped DH1 line																																								DH1 seeds
SCRIPT 4	DH0_S4_001		0	0	0	0	0	0	0	0	0	0	0	0		0	0	0	0	0	0	0	0	0	0	0	0		100	39.58	100	10.31	0	20.22	18.06	100	28.87	55.04	17.93	100		No
From T1s originating from T0_S4_001	DH0_S4_002		0	0	0	0	0	0	0	0	0	0	0	0		0	0	0	0	0	0	0	0	0	0	0	0		97.8	100	0	0	0	0	0	100	0	NaN	0	100		No
	DH0_S4_003		0	0	0	0	0	0	0	0	0	0	0	0		0	0	0	0	0	0	0	0	0	0	0	0		100	97.6	0	0	0	0	0	0	0	2.43	0	0		Yes
	DH0_S4_004		0	0	0	0	0	0	0	0	0	0	0	0		0	0	0	0	0	0	0	0	0	0	0	0		1.14	1.04	0	0	0	0	0	0	1.4	0	0	0		No
	DH0_S4_005		0	0	0	0	0	0	0	0	0	0	0	0		0	0	0	0	0	0	0	0	0	0	0	0		0	100	0	0	0	0	0	0	1.11	0	0	0		No
	DH0_S4_006		0	0	0	0	0	0	0	0	0	0	0	0		0	0	0	0	0	0	0	0	0	0	0	0		98.06	0	0	0	0	100	0	0	0	0	0	0		Yes
	DH0_S4_007		0	0	0	0	0	0	0	0	0	0	0	0		0	0	0	0	0	0	0	0	0	0	0	0		0	0	0	0	0	0	0	100	0	NaN	0	100		No
	DH0_S4_008		0	0	0	0	0	0	0	0	0	0	0	0		0	0	0	0	0	0	0	0	0	0	0	0		6.31	20.73	0	5.68	0	100	11.17	100	13.49	NaN	9.48	100		No
	DH0_S4_009		0	0	0	0	0	0	0	0	0	0	0	0		0	0	0	0	0	0	0	0	0	0	0	0		100	13.74	0	2.28	0	100	6.33	9.29	4.42	26.77	2.78	4.86		No
	DH0_S4_010		0	0	0	0	0	0	0	0	0	0	0	0		0	0	0	0	0	0	0	0	0	0	0	0		98.2	0	0	0	0	0	0	98.4	0	0	0	100		No
	DH0_S4_011		0	0	0	0	0	0	0	0	0	0	0	0		0	0	0	0	0	0	0	0	0	0	0	0		0	0	0	0	0	100	0	0	0	NaN	0	0		No
	DH0_S4_012		0	0	0	0	0	0	0	0	0	0	0	0		0	0	0	0	0	0	0	0	0	0	0	0		0	0	0	0	0	0	0	0	0	0	100	0		Yes
	DH0_S4_013		0	0	0	0	0	0	0	0	0	0	0	0		0	0	0	0	0	0	0	0	0	0	0	0		9.46	69.73	0	6.78	0	28.03	15.27	36.17	12.95	64.07	14.36	58.89		No
	DH0_S4_014		0	0	0	0	0	0	0	0	0	0	0	0		0	0	0	0	0	0	0	0	0	0	0	0		96.75	0	0	0	0	0	0	0	0	0	0	98.2		No
	DH0_S4_015		0	0	0	0	0	0	0	0	0	0	0	0		0	0	0	0	0	0	0	0	0	0	0	0		98.75	100	0	0	0	0	0	0	1.27	98.8	0	0		Yes
	DH0_S4_016		0	0	0	0	0	0	0	0	0	0	0	0		0	0	0	0	0	0	0	0	0	0	0	0		50.16	100	0	0	0	0	0	0	1.35	98.8	0	0		No
	DH0_S4_017		0	0	0	0	0	0	0	0	0	0	0	0		0	0	0	0	0	0	0	0	0	0	0	0		0	0	0	0	0	0	0	0	0	100	100	100		Yes
	DH0_S4_018		0	0	0	0	0	0	0	0	0	0	0	0		0	0	0	0	0	0	0	0	0	0	0	0		97.7	0	0	98	0	0	0	0	0	0	0	98.2		No
	DH0_S4_019		0	0	0	0	0	0	0	0	0	0	0	0		0	0	0	0	0	0	0	0	0	0	0	0		98.94	0	0	100	0	0	0	0	0	0	100	0		No
	DH0_S4_020		0	0	0	0	0	0	0	0	0	0	0	0		0	0	0	0	0	0	0	0	0	0	0	0		98.6	0	0	100	0	0	0	0	0	0	0	0		No
	DH0_S4_021		0	0	0	0	0	0	0	0	0	0	0	0		0	0	0	0	0	0	0	0	0	0	0	0		0	0	0	0	0	0	0	0	0	0	0	0		Yes
	DH0_S4_022		0	0	0	0	0	0	0	0	0	0	0	0		0	0	0	0	0	0	0	0	0	0	0	0		73.2	100	0	0	0	0	0	0	0	1.14	0	51.2		No
	DH0_S4_023	Line01	0	0	0	0	0	0	0	0	0	0	0	0		0	0	0	0	0	0	0	0	0	0	0	0		0	0	0	0	0	0	0	0	0	98.75	100	0		Yes
	DH0_S4_024		0	0	0	0	0	0	0	0	0	0	0	0		0	0	0	0	0	0	0	0	0	0	0	0		0	100	0	0	0	0	0	0	0	100	0	99.98		No
	DH0_S4_025		0	0	0	0	0	0	0	0	0	0	0	0		0	0	0	0	0	0	0	0	0	0	0	0		100	100	0	0	0	0	0	0	0	100	0	100		Yes
	DH0_S4_026		0	0	0	0	0	0	0	0	0	0	0	0		0	0	0	0	0	0	0	0	0	0	0	0		98	0	0	0	0	0	0	0	0	0	100	0		Yes
	DH0_S4_027		0	0	0	0	0	0	0	0	0	0	0	0		0	0	0	0	0	0	0	0	0	0	0	0		37.3	0	0	98.75	0	0	0	0	0	14.28	100	15.3		No
	DH0_S4_028		0	0	0	0	0	0	0	0	0	0	0	0		0	0	0	0	0	0	0	0	0	0	0	0		98.25	0	0	100	0	0	0	1.46	0	96.75	100	97.5		Yes
	DH0_S4_029		0	0	0	0	0	0	0	0	0	0	0	0		0	0	0	0	0	0	0	0	0	0	0	0		0	49.25	0	48.62	0	0	0	0	0	97.6	0	51.53		No
	DH0_S4_030		0	0	0	0	0	0	0	0	0	0	0	0		0	0	0	0	0	0	0	0	0	0	0	0		98.06	0	0	0	0	0	0	0	0	0	100	0		No
	DH0_S4_031		0	0	0	0	0	0	0	0	0	0	0	0		0	0	0	0	0	0	0	0	0	0	0	0		98.9	0	0	0	0	0	0	0	0	0	100	100		No
	DH0_S4_032		0	0	0	0	0	0	0	0	0	0	0	0		0	0	0	0	0	0	0	0	0	0	0	0		0	1.53	0	100	0	0	0	0	0	0	98.75	98		No
	DH0_S4_033		0	0	0	0	0	0	0	0	0	0	0	0		0	0	0	0	0	0	0	0	0	0	0	0		98.8	0	0	100	0	0	0	0	0	0	100	100		No
	DH0_S4_034		0	0	0	0	0	0	0	0	0	0	0	0		0	0	0	0	0	0	0	0	0	0	0	0		0	97.8	0	2.41	0	0	0	0	1.54	97.8	0	98.75		No
	DH0_S4_035		0	0	0	0	0	0	0	0	0	0	0	0		0	0	0	0	0	0	0	0	0	0	0	0		97.1	100	0	0	0	0	0	0	0	NaN	0	0		Yes
	DH0_S4_036		0	0	0	0	0	0	0	0	0	0	0	0		0	0	0	0	0	0	0	0	0	0	0	0		37.19	86.42	0	98.5	2.04	86.38	64.66	75.79	71.02	92.64	65.7	52.66		No
	DH0_S4_037		0	0	0	0	0	0	0	0	0	0	0	0		0	0	0	0	0	0	0	0	0	0	0	0		0	100	0	0	0	0	0	0	0	0	0	0		Yes
	DH0_S4_038		0	0	0	0	0	0	0	0	0	0	0	0		0	0	0	0	0	0	0	0	0	0	0	0		96.75	100	0	0	0	0	0	96.6	2.67	NaN	0	0		Yes
	DH0_S4_039		0	0	0	0	0	0	0	0	0	0	0	0		0	0	0	0	0	0	0	0	0	0	0	0		91.47	14.63	0	100	0	8.4	10.32	9.97	5.49	0	100	9.1		No
	DH0_S4_040		0	0	0	0	0	0	0	0	0	0	0	0		0	0	0	0	0	0	0	0	0	0	0	0		60.96	100	0	100	1.3	89.5	73.86	77.49	73.29	NaN	100	61.78		No
	DH0_S4_041		0	0	0	0	0	0	0	0	0	0	0	0		0	0	0	0	0	0	0	0	0	0	0	0		97.94	100	0	0	0	0	0	100	0	0	0	100		No
	DH0_S4_042		0	0	0	0	0	0	0	0	0	0	0	0		0	0	0	0	0	0	0	0	0	0	0	0		1.39	7.78	0	2.47	0	4.62	3.76	100	7.07	NaN	2.23	100		No
	DH0_S4_043		0	0	0	0	0	0	0	0	0	0	0	0		0	0	0	0	0	0	0	0	0	0	0	0		0	0	0	100	0	0	0	0	0	0	0	0		Yes
	DH0_S4_044	Line02	0	0	0	0	0	0	0	0	0	0	0	0		0	0	0	0	0	0	0	0	0	0	0	0		0	0	0	0	0	0	0	0	0	0	100	0		Yes
	DH0_S4_045		0	0	0	0	0	0	0	0	0	0	0	0		0	0	0	0	0	0	0	0	0	0	0	0		0	100	0	0	0	0	0	0	0	97.75	0	0		Yes
	DH0_S4_046		0	0	0	0	0	0	0	0	0	0	0	0		0	0	0	0	0	0	0	0	0	0	0	0		0	0	0	100	0	0	0	0	1.4	0	0	0		Yes
	DH0_S4_047		0	0	0	0	0	0	0	0	0	0	0	0		0	0	0	0	0	0	0	0	0	0	0	0		0	100	0	98.9	0	0	0	1.11	0	100	100	0		No
	DH0_S4_048		0	0	0	0	0	0	0	0	0	0	0	0		0	0	0	0	0	0	0	0	0	0	0	0		0	0	0	100	0	0	0	0	0	0	100	100		No
	DH0_S4_049		0	0	0	0	0	0	0	0	0	0	0	0		0	0	0	0	0	0	0	0	0	0	0	0		0	0	0	0	0	0	0	0	0	98.25	0	98.8		No
	DH0_S4_050		0	0	0	0	0	0	0	0	0	0	0	0		0	0	0	0	0	0	0	0	0	0	0	0		0	52.4	0	100	0	0	0	0	0	0	55.47	48.62		No
	DH0_S4_051		0	0	0	0	0	0	0	0	0	0	0	0		0	0	0	0	0	0	0	0	0	0	0	0		0	0	0	100	0	0	0	0	0	0	100	100		No
	DH0_S4_052	Line03	0	0	0	0	0	0	0	0	0	0	0	0		0	0	0	0	0	0	0	0	0	0	0	0		0	0	0	100	0	0	0	0	0	0	100	100		Yes
	DH0_S4_053		0	0	0	0	0	0	0	0	0	0	0	0		0	0	0	0	0	0	0	0	0	0	0	0		0	93.27	0	1.83	0	0	1.07	NaN	2.1	98.25	2.02	95.12		No
	DH0_S4_054		0	0	0	0	0	0	0	0	0	0	0	0		0	0	0	0	0	0	0	0	0	0	0	0		0	0	0	100	0	0	0	0	0	0	0	0		No
	DH0_S4_055		0	0	0	0	0	0	0	0	0	0	0	0		0	0	0	0	0	0	0	0	0	0	0	0		0	0	0	100	0	0	0	0	0	98.3	100	100		Yes
	DH0_S4_056		0	0	0	0	0	0	0	0	0	0	0	0		0	0	0	0	0	0	0	0	0	0	0	0		0	0	0	100	0	0	0	0	0	98.8	100	100		No
	DH0_S4_057		0	0	0	0	0	0	0	0	0	0	0	0		0	0	0	0	0	0	0	0	0	0	0	0		0	0	0	0	0	0	0	0	0	0	100	100		Yes
	DH0_S4_058		0	0	0	0	0	0	0	0	0	0	0	0		0	0	0	0	0	0	0	0	0	0	0	0		0	0	0	100	0	0	0	0	4.18	0	100	0		Yes
	DH0_S4_059		0	0	0	0	0	0	0	0	0	0	0	0		0	0	0	0	0	0	0	0	0	0	0	0		0	0	0	0	0	0	0	0	0	0	0	100		Yes
	DH0_S4_060		0	0	0	0	0	0	0	0	0	0	0	0		0	0	0	0	0	0	0	0	0	0	0	0		0	0	0	0	0	100	0	0	0	0	0	0		No
	DH0_S4_061		0	0	0	0	0	0	0	0	0	0	0	0		0	0	0	0	0	0	0	0	0	0	0	0		98	100	0	0	0	0	100	0	0	97.8	0	0		No
	DH0_S4_062		0	0	0	0	0	0	0	0	0	0	0	0		0	0	0	0	0	0	0	0	0	0	0	0		0	57.12	0	0	0	0	0	0	0	45.88	100	46.16		No
	DH0_S4_063		0	0	0	0	0	0	0	0	0	0	0	0		0	0	0	0	0	0	0	0	0	0	0	0		0	100	0	0	0	0	0	0	0	100	100	0		Yes
	DH0_S4_064		0	0	0	0	0	0	0	0	0	0	0	0		0	0	0	0	0	0	0	0	0	0	0	0		0	100	0	0	0	0	0	0	0	98.75	0	100		Yes
	DH0_S4_065		0	0	0	0	0	0	0	0	0	0	0	0		0	0	0	0	0	0	0	0	0	0	0	0		97.75	0	0	0	0	0	0	0	0	1.28	100	98.9		No
	DH0_S4_066		0	0	0	0	0	0	0	0	0	0	0	0		0	0	0	0	0	0	0	0	0	0	0	0		0	100	0	0	0	0	0	0	0	100	0	100		Yes
	DH0_S4_067		0	0	0	0	0	0	0	0	0	0	0	0		0	0	0	0	0	0	0	0	0	0	0	0		100	0	0	0	0	0	0	0	0	0	0	0		No
	DH0_S4_068		0	0	0	0	0	0	0	0	0	0	0	0		0	0	0	0	0	0	0	0	0	0	0	0		0	0	0	0	0	0	0	0	0	0	100	0		No
	DH0_S4_069		0	0	0	0	0	0	0	0	0	0	0	0		0	0	0	0	0	0	0	0	0	0	0	0		0	97.6	0	0	0	0	0	0	0	95.8	100	99.06		Yes
	DH0_S4_070		0	0	0	0	0	0	0	0	0	0	0	0		0	0	0	0	0	0	0	0	0	0	0	0		97.06	58	0	0	0	0	0	0	0	45.9	0	50.7		No
	DH0_S4_071		0	0	0	0	0	0	0	0	0	0	0	0		0	0	0	0	0	0	0	0	0	0	0	0		99.06	100	0	0	0	0	0	0	0	98.2	100	100		Yes
	DH0_S4_072		0	0	0	0	0	0	0	0	0	0	0	0		0	0	0	0	0	0	0	0	0	0	0	0		0	0	0	0	0	0	0	0	0	100	0	100		Yes
	DH0_S4_073		0	0	0	0	0	0	0	0	0	0	0	0		0	0	0	0	0	0	0	0	0	0	0	0		0	0	0	0	0	0	0	0	0	0	0	0		No
	DH0_S4_074		0	0	0	0	0	0	0	0	0	0	0	0		0	0	0	0	0	0	0	0	0	0	0	0		0	100	0	0	0	0	0	0	0	73.06	100	74		Yes
	DH0_S4_075		0	0	0	0	0	0	0	0	0	0	0	0		0	0	0	0	0	0	0	0	0	0	0	0		0	100	0	0	0	0	0	0	4.22	0	100	0		No
	DH0_S4_076		0	0	0	0	0	0	0	0	0	0	0	0		0	0	0	0	0	0	0	0	0	0	0	0		0	100	0	0	0	0	0	0	1.12	98.56	100	100		Yes
	DH0_S4_077		0	0	0	0	0	0	0	0	0	0	0	0		0	0	0	0	0	0	0	0	0	0	0	0		0	0	0	0	0	0	0	0	0	97.44	100	0		Yes
	DH0_S4_078		0	0	0	0	0	0	0	0	0	0	0	0		0	0	0	0	0	0	0	0	0	0	0	0		0	0	0	0	0	0	0	0	2.06	0	100	0		Yes
	DH0_S4_079		0	0	0	0	0	0	0	0	0	0	0	0		0	0	0	0	0	0	0	0	0	0	0	0		0	100	0	0	0	0	0	0	1.06	98.3	100	0		No
	DH0_S4_080		0	0	0	0	0	0	0	0	0	0	0	0		0	0	0	0	0	0	0	0	0	0	0	0		0	0	0	0	0	0	0	0	0	98.75	100	100		Yes
	DH0_S4_081	Line04	0	0	0	0	0	0	0	0	0	0	0	0		0	0	0	0	0	0	0	0	0	0	0	0		0	95.94	0	0	0	0	0	3.96	1.47	96.75	1.38	0		Yes
	DH0_S4_082	Line05	0	0	0	0	0	0	0	0	0	0	0	0		0	0	0	0	0	0	0	0	0	0	0	0		0	100	0	0	0	0	0	1.31	0	98.75	100	100		Yes
	DH0_S4_083	Line06	0	0	0	0	0	0	0	0	0	0	0	0		0	0	0	0	0	0	0	0	0	0	0	0		0	3.45	0	96.5	0	0	0	0	0	0	97.25	0		Yes
	DH0_S4_084		0	0	0	0	0	0	0	0	0	0	0	0		0	0	0	0	0	0	0	0	0	0	0	0		0	0	0	100	0	0	0	0	2.07	0	100	100		Yes
	DH0_S4_085		0	0	0	0	0	0	0	0	0	0	0	0		0	0	0	0	0	0	0	0	0	0	0	0		100	100	0	0	0	0	0	0	0	98.6	0	100		No
	DH0_S4_086		0	0	0	0	0	0	0	0	0	0	0	0		0	0	0	0	0	0	0	0	0	0	0	0		45.53	0	0	19.72	0	0	0	0	1.11	77.2	18.55	23.86		No
	DH0_S4_087		0	0	0	0	0	0	0	0	0	0	0	0		0	0	0	0	0	0	0	0	0	0	0	0		74.8	0	0	46.3	0	0	0	0	0	47	51.84	52.62		No
	DH0_S4_088		0	0	0	0	0	0	0	0	0	0	0	0		0	0	0	0	0	0	0	0	0	0	0	0		98.75	0	0	0	0	0	0	0	0	0	100	0		Yes
	DH0_S4_089		Dead plant, not sampled
	DH0_S4_090		0	0	0	0	0	0	0	0	0	0	0	0		0	0	0	0	0	0	0	0	0	0	0	0		100	100	0	100	0	0	0	0	0	100	100	0		Yes
	DH0_S4_091		0	0	0	0	0	0	0	0	0	0	0	0		0	0	0	0	0	0	0	0	0	0	0	0		76.1	50.6	0	0	0	0	0	0	0	0	0	51.47		No
	DH0_S4_092		0	0	0	0	0	0	0	0	0	0	0	0		0	0	0	0	0	0	0	0	0	0	0	0		0	0	0	0	0	0	0	0	0	0	100	100		No
	DH0_S4_093		0	0	0	0	0	0	0	0	0	0	0	0		0	0	0	0	0	0	0	0	0	0	0	0		100	98.2	0	0	0	0	0	0	0	96.4	2.54	2.49		Yes
	DH0_S4_094		0	0	0	0	0	0	0	0	0	0	0	0		0	0	0	0	0	0	0	0	0	0	0	0		0	49.2	0	51.56	0	0	0	0	0	94.75	50.9	50.2		No
	DH0_S4_095		0	0	0	0	0	0	0	0	0	0	0	0		0	0	0	0	0	0	0	0	0	0	0	0		72.6	0	0	52.25	0	0	0	0	0	97.6	51.9	53.1		No
	DH0_S4_096		0	0	0	0	0	0	0	0	0	0	0	0		0	0	0	0	0	0	0	0	0	0	0	0		100	0	0	0	0	0	0	0	0	0	100	0		Yes
	DH0_S4_097		0	0	0	0	0	0	0	0	0	0	0	0		0	0	0	0	0	0	0	0	0	0	0	0		98.4	100	0	0	0	0	0	0	0	98.75	0	0		Yes
	DH0_S4_098		0	0	0	0	0	0	0	0	0	0	0	0		0	0	0	0	0	0	0	0	0	0	0	0		0	0	0	100	0	0	0	0	0	0	100	100		Yes
	DH0_S4_099		0	0	0	0	0	0	0	0	0	0	0	0		0	0	0	0	0	0	0	0	0	0	0	0		100	0	0	100	0	0	0	0	1.16	100	100	100		Yes
	DH0_S4_100		0	0	0	0	0	0	0	0	0	0	0	0		0	0	0	0	0	0	0	0	0	0	0	0		72.5	55.62	0	0	0	0	0	0	0	0	0	100		No
	DH0_S4_101		0	0	0	0	0	0	0	0	0	0	0	0		0	0	0	0	0	0	0	0	0	0	0	0		81	99.92	0	0	0	0	0	0	0	47.8	0	51.62		No
	DH0_S4_102		0	0	0	0	0	0	0	0	0	0	0	0		0	0	0	0	0	0	0	0	0	0	0	0		0	0	0	0	0	0	0	0	0	0	0	0		Yes
	DH0_S4_103		0	0	0	0	0	0	0	0	0	0	0	0		0	0	0	0	0	0	0	0	0	0	0	0		0	0	0	0	0	0	0	0	0	0	0	100		No
	DH0_S4_104		0	0	0	0	0	0	0	0	0	0	0	0		0	0	0	0	0	0	0	0	0	0	0	0		0	0	0	0	0	0	0	0	0	0	0	0		Yes
	DH0_S4_105	Line07	0	0	0	0	0	0	0	0	0	0	0	0		0	0	0	0	0	0	0	0	0	0	0	0		0	0	0	0	0	0	0	0	1.75	0	0	100		Yes
	DH0_S4_106		0	0	0	0	0	0	0	0	0	0	0	0		0	0	0	0	0	0	0	0	0	0	0	0		0	0	0	0	0	0	0	0	5.2	0	0	98.8		No
	DH0_S4_107	Line08	0	0	0	0	0	0	0	0	0	0	0	0		0	0	0	0	0	0	0	0	0	0	0	0		0	98.94	0	0	0	0	0	0	0	4.55	0	0		Yes
	DH0_S4_108		0	0	0	0	0	0	0	0	0	0	0	0		0	0	0	0	0	0	0	0	0	0	0	0		0	100	0	0	0	0	0	0	1.49	NaN	0	0		Yes
	DH0_S4_109	Line09	0	0	0	0	0	0	0	0	0	0	0	0		0	0	0	0	0	0	0	0	0	0	0	0		0	100	0	0	0	0	0	0	0	NaN	0	100		Yes
	DH0_S4_110	HIC03	0	0	0	0	0	0	0	0	0	0	0	0		0	0	0	0	0	0	0	0	0	0	0	0		0	0	0	0	0	0	0	0	1.68	0	0	0		Yes
	DH0_S4_111		0	0	0	0	0	0	0	0	0	0	0	0		0	0	0	0	0	0	0	0	0	0	0	0		0	0	0	0	0	0	0	0	0	NaN	0	0		No
	DH0_S4_112		0	0	0	0	0	0	0	0	0	0	0	0		0	0	0	0	0	0	0	0	0	0	0	0		0	0	0	0	0	0	0	0	1.47	NaN	0	0		Yes
	DH0_S4_113		0	0	0	0	0	0	0	0	0	0	0	0		0	0	0	0	0	0	0	0	0	0	0	0		0	0	0	0	0	0	0	0	0	NaN	0	0		Yes
	DH0_S4_114		0	0	0	0	0	0	0	0	0	0	0	0		0	0	0	0	0	0	0	0	0	0	0	0		0	0	0	0	0	0	0	0	0	0	0	0		Yes
	DH0_S4_115		0	0	0	0	0	0	0	0	0	0	0	0		0	0	0	0	0	0	0	0	0	0	0	0		0	100	0	0	0	0	0	0	0	NaN	0	100		No
	DH0_S4_116		0	0	0	0	0	0	0	0	0	0	0	0		0	0	0	0	0	0	0	0	0	0	0	0		0	100	0	0	0	0	0	0	0	NaN	0	100		Yes
	DH0_S4_117		0	0	0	0	0	0	0	0	0	0	0	0		0	0	0	0	0	0	0	0	0	0	0	0		0	0	0	0	0	0	0	0	0	NaN	0	0		No
	DH0_S4_118		0	0	0	0	0	0	0	0	0	0	0	0		0	0	0	0	0	0	0	0	0	0	0	0		0	100	0	0	0	0	0	0	1.76	NaN	0	100		Yes
	DH0_S4_119		0	0	0	0	0	0	0	0	0	0	0	0		0	0	0	0	0	0	0	0	0	0	0	0		0	0	0	0	0	0	0	0	0	0	0	100		Yes
SCRIPT 4	DH0_S4_120		0	0	0	0	0	0	0	0	0	0	0	0		0	0	0	0	0	0	0	0	0	0	0	0		8.84	100	0	NaN	97.75	0	18.59	100	14.33	47.49	15.18	0		Yes
From T1s originating from T0_S4_002	DH0_S4_121		0	0	0	0	0	0	0	0	0	0	0	0		0	0	0	0	0	0	0	0	0	0	0	0		96.8	100	0	NaN	94	0	0	100	99.97	98.4	0	0		No
	DH0_S4_122		0	0	0	0	0	0	0	0	0	0	0	0		0	0	0	0	0	0	0	0	0	0	0	0		0	100	0	100	0	0	100	98.56	0	98.4	0	0		Yes
	DH0_S4_123		0	0	0	0	0	0	0	0	0	0	0	0		0	0	0	0	0	0	0	0	0	0	0	0		0	100	0	100	0	0	100	0	0	97.6	0	0		Yes
	DH0_S4_124		0	0	0	0	0	0	0	0	0	0	0	0		0	0	0	0	0	0	0	0	0	0	0	0		97.2	100	0	0	0	0	98.9	100	0	98.75	0	0		No
	DH0_S4_125		0	0	0	0	0	0	0	0	0	0	0	0		0	0	0	0	0	0	0	0	0	0	0	0		0	0	0	0	0	0	0	98.4	0	0	0	0		Yes
	DH0_S4_126		0	0	0	0	0	0	0	0	0	0	0	0		0	0	0	0	0	0	0	0	0	0	0	0		30.06	66.66	0	94.25	93.06	0	94.8	47.4	40.64	94.3	36.55	0		Yes
	DH0_S4_127		0	0	0	0	0	0	0	0	0	0	0	0		0	0	0	0	0	0	0	0	0	0	0	0		0	100	0	0	0	0	0	0	0	98.5	0	0		Yes
	DH0_S4_128		0	0	0	0	0	0	0	0	0	0	0	0		0	0	0	0	0	0	0	0	0	0	0	0		1.44	94.94	0	0	0	0	95.7	0	0	92.94	0	0		Yes
	DH0_S4_129		0	0	0	0	0	0	0	0	0	0	0	0		0	0	0	0	0	0	0	0	0	0	0	0		15.11	48.57	0	100	95.6	0	98.9	28.83	25.77	67.43	24.35	0		No
	DH0_S4_130		0	0	0	0	0	0	0	0	0	0	0	0		0	0	0	0	0	0	0	0	0	0	0	0		0	0	0	100	96.5	0	0	0	0	0	0	0		Yes
	DH0_S4_131		0	0	0	0	0	0	0	0	0	0	0	0		0	0	0	0	0	0	0	0	0	0	0	0		0	0	0	0	0	0	0	0	0	0	0	0		No
	DH0_S4_132		0	0	0	0	0	0	0	0	0	0	0	0		0	0	0	0	0	0	0	0	0	0	0	0		0	0	0	0	0	0	0	0	1.32	0	0	0		Yes
	DH0_S4_133		0	0	0	0	0	0	0	0	0	0	0	0		0	0	0	0	0	0	0	0	0	0	0	0		0	0	0	0	0	0	0	0	0	98.4	0	0		Yes
	DH0_S4_134		0	0	0	0	0	0	0	0	0	0	0	0		0	0	0	0	0	0	0	0	0	0	0	0		0	0	0	0	0	0	0	0	0	98.75	0	0		No
	DH0_S4_135		0	0	0	0	0	0	0	0	0	0	0	0		0	0	0	0	0	0	0	0	0	0	0	0		0	0	0	0	0	0	0	0	0	98.6	0	0		No
	DH0_S4_136		0	0	0	0	0	0	0	0	0	0	0	0		0	0	0	0	0	0	0	0	0	0	0	0		0	0	0	0	0	0	0	0	0	0	0	0		No
	DH0_S4_137		0	0	0	0	0	0	0	0	0	0	0	0		0	0	0	0	0	0	0	0	0	0	0	0		0	0	0	0	0	0	0	0	0	98.94	0	0		Yes
	DH0_S4_138		0	0	0	0	0	0	0	0	0	0	0	0		0	0	0	0	0	0	0	0	0	0	0	0		0	0	0	0	0	0	0	0	0	0	0	0		Yes
	DH0_S4_139		0	0	0	0	0	0	0	0	0	0	0	0		0	0	0	0	0	0	0	0	0	0	0	0		0	0	0	0	0	0	0	0	0	0	0	0		No
	DH0_S4_140		0	0	0	0	0	0	0	0	0	0	0	0		0	0	0	0	0	0	0	0	0	0	0	0		0	0	0	0	0	0	0	0	1.17	0	0	0		Yes
	DH0_S4_141		0	0	0	0	0	0	0	0	0	0	0	0		0	0	0	0	0	0	0	0	0	0	0	0		0	0	0	0	0	0	0	0	1.66	98.4	0	0		Yes
	DH0_S4_142		0	0	0	0	0	0	0	0	0	0	0	0		0	0	0	0	0	0	0	0	0	0	0	0		0	0	0	0	0	0	0	0	2.14	0	0	0		Yes
	DH0_S4_143		0	0	0	0	0	0	0	0	0	0	0	0		0	0	0	0	0	0	0	0	0	0	0	0		0	0	0	0	0	0	0	0	0	0	0	0		Yes
	DH0_S4_144		0	0	0	0	0	0	0	0	0	0	0	0		0	0	0	0	0	0	0	0	0	0	0	0		0	0	0	0	0	0	0	0	0	100	0	0		No
	DH0_S4_145		0	0	0	0	0	0	0	0	0	0	0	0		0	0	0	0	0	0	0	0	0	0	0	0		2.23	3.02	0	1.82	0	0	0	NaN	0	94.9	3.18	0		Yes
	DH0_S4_146		0	0	0	0	0	0	0	0	0	0	0	0		0	0	0	0	0	0	0	0	0	0	0	0		0	0	0	0	0	0	0	0	0	0	0	0		No
	DH0_S4_147		0	0	0	0	0	0	0	0	0	0	0	0		0	0	0	0	0	0	0	0	0	0	0	0		0	0	0	0	0	0	0	0	0	0	0	0		Yes
	DH0_S4_148		0	0	0	0	0	0	0	0	0	0	0	0		0	0	0	0	0	0	0	0	0	0	0	0		0	0	0	0	0	0	0	0	0	100	0	0		Yes
From T1s S2xS4	DH0_INTER_001		0	0	0	0	0	0	NaN	0	0	0	0	0		0	0	98.62	0	0	0	0	0	0	2.01	0	0		0	100	0	0	0	0	0	0	0	NaN	1.79	0		No
	DH0_INTER_002	Line11	0	0	0	0	0	0	0	0	98.31	0	98.56	0		0	0	0	0	0	0	0	0	NaN	0	0	0		0	100	0	0	0	0	95.5	100	0	98.62	1.22	0		Yes
	DH0_INTER_003		0	0	0	0	0	47.84	NaN	0	54.25	0	0	0		0	0	0	0	0	0	0	0	NaN	0	NaN	0		0	55.75	0	0	0	0	98.31	57.19	2.1	100	1.39	0		No
	DH0_INTER_004		0	0	0	0	0	96.38	NaN	0	50.19	0	49.09	0		0	0	0	0	0	0	0	0	NaN	1.19	0	0		0	100	0	0	0	0	0	56.41	0	97.81	1.46	0		No
	DH0_INTER_005		0	0	0	0	0	97.81	NaN	0	53.62	0	100	0		0	0	0	0	0	0	0	0	NaN	1.07	0	0		0	0	0	0	0	0	30.81	0	0	0	1.37	0		No
	DH0_INTER_006		0	0	NaN	0	0	0	NaN	NaN	0	0	52.16	0		0	0	0	0	0	0	0	0	NaN	0	NaN	0		0	49.09	0	0	0	0	0	0	10.17	0	1.56	0		No
	DH0_INTER_007		0	0	0	0	0	56.91	NaN	0	50.72	0	0	0		NaN	0	0	0	0	0	0	0	NaN	0	0	0		49.09	100	0	0	0	0	45.75	0	0	98.35	1.26	50.47		Yes
	DH0_INTER_008		0	0	0	0	0	96.94	0	0	0	0	0	0		0	0	0	0	0	0	0	0	NaN	0	0	0		0	0	0	0	0	0	96.38	0	0	0	0	0		Yes
	DH0_INTER_009		0	0	0	0	100	0	NaN	0	100	0	100	0		0	0	0	0	0	0	0	0	0	1.26	0	0		0	100	0	0	0	0	100	0	0	100	1.26	0		No
	DH0_INTER_010		0	0	0	0	0	0	0	0	100	0	0	0		0	0	0	0	0	0	0	0	0	1.56	0	0		0	0	0	0	0	0	0	0	0	0	1.17	0		Yes
	DH0_INTER_011		0	0	0	0	100	100	0	0	100	0	0	0		0	0	0	0	0	0	0	0	0	2.33	0	0		0	0	0	0	0	0	0	100	0	0	1.3	0		No
	DH0_INTER_012		0	0	98.06	0	100	96.75	0	0	0	0	100	0		0	0	0	0	0	0	0	0	0	1.7	0	0		0	0	0	0	0	0	0	0	0	0	1.32	0		No
	DH0_INTER_013		0	0	97.62	0	0	0	NaN	0	0	0	100	0		0	0	0	0	0	0	0	0	NaN	1.45	1.61	0		0	100	0	0	0	0	0	98.94	0	0	1.33	0		No
	DH0_INTER_014	Line27	0	0	98.75	0	100	0	0	0	100	0	100	0		0	0	0	0	0	0	0	0	0	2.18	0	0		0	0	0	0	0	0	0	1.04	0	98.19	0	0		Yes
	DH0_INTER_015	Line30	0	0	1.41	0	100	94.75	NaN	0	0	0	0	0		NaN	0	0	0	0	0	0	0	NaN	1.6	NaN	0		0	98.94	0	0	0	0	0	0	0	99.97	1.09	0		Yes
	DH0_INTER_016		0	0	98.81	0	0	0	0	0	100	0	100	0		0	0	0	0	0	0	0	0	0	1.39	0	0		0	100	0	0	0	0	0	100	0	100	1.38	0		No
	DH0_INTER_017		0	0	0	0	100	98.38	0	0	0	0	0	0		0	0	0	0	0	0	0	0	0	1.81	0	0		0	0	0	0	0	0	0	0	0	0	1.19	0		No
	DH0_INTER_018	Line28	0	0	100	0	0	0	0	0	100	0	0	0		0	0	0	0	0	0	0	0	0	1.14	0	0		0	100	0	0	0	0	0	100	0	98.88	1.82	0		Yes
	DH0_INTER_019		0	0	0	0	100	0	NaN	0	98.75	0	0	0		0	0	0	0	0	0	0	0	0	0	0	0		0	0	0	0	0	0	100	0	0	98.25	1.21	0		No
	DH0_INTER_020		0	0	0	0	100	0	0	0	0	0	0	0		0	0	0	0	0	0	0	0	0	1.78	0	0		0	0	0	0	0	0	0	0	0	0	1.26	0		No
	DH0_INTER_021	Line25	0	0	1.7	0	100	0	NaN	0	100	0	100	0		0	0	0	0	0	0	0	0	NaN	0	NaN	0		0	100	0	0	0	0	96.06	100	0	97.75	0	0		Yes
	DH0_INTER_022	Line31	0	0	0	0	0	0	NaN	0	0	0	0	0		NaN	0	0	0	0	0	0	0	NaN	0	0	0		0	0	0	0	0	0	96.31	100	0	100	1.14	0		Yes
	DH0_INTER_023		0	0	0	0	0	0	0	0	100	0	0	0		NaN	0	0	0	0	0	0	0	NaN	0	0	0		0	1.19	0	0	0	0	0	100	0	0	1.63	0		No
	DH0_INTER_024		0	0	98.56	0	100	98.81	0	0	0	0	100	0		0	0	0	0	0	0	0	0	0	0	0	0		0	0	0	0	0	0	0	0	1.11	0	1.57	0		No
	DH0_INTER_025		0	0	100	0	0	0	NaN	0	100	0	0	0		0	0	0	0	0	0	0	0	NaN	1.89	0	0		0	0	0	0	0	0	98.31	100	0	0	1.46	0		No
	DH0_INTER_026		0	0	100	0	100	0	0	0	100	0	100	0		0	0	0	0	0	0	0	0	0	1.15	0	0		0	0	0	0	0	0	0	0	1.68	98.19	0	0		No
	DH0_INTER_027		0	0	97.94	0	0	0	NaN	0	0	0	100	0		NaN	0	0	0	0	0	0	0	NaN	1.16	NaN	0		0	100	0	0	0	0	0	97.44	1.61	0	1.29	0		No
	DH0_INTER_028		0	0	98.38	0	0	97.62	0	0	100	0	0	0		0	0	0	0	0	0	0	0	0	1.26	0	0		0	100	0	0	0	0	98.62	100	0	100	1.09	0		No
	DH0_INTER_029		0	0	100	0	0	1.32	0	0	0	0	100	0		0	0	0	0	0	0	0	0	NaN	1.26	NaN	0		0	0	0	0	0	0	0	100	0	0	2	0		No
	DH0_INTER_030		0	0	0	0	0	0	0	0	100	0	100	0		0	0	0	0	0	0	0	0	NaN	1.32	0	0		0	0	0	0	0	0	0	0	0	0	1.57	0		No
	DH0_INTER_031		0	0	0	0	0	0	0	0	0	0	0	0		0	0	0	0	0	0	0	0	0	1.4	0	0		0	0	0	0	0	0	98.75	0	0	0	1.19	0		Yes
From T1s S2xS4	DH0_INTER_032	Line13	0	0	0	0	0	1.35	NaN	0	0	0	0	NaN		0	0	0	0	0	0	0	0	NaN	100	NaN	0		0	100	0	98.25	0	0	0	100	0	NaN	1.36	98.81		Yes
and S3xS4	DH0_INTER_033		0	0	0	0	0	0	0	0	0	0	0	0		0	0	0	0	0	0	0	0	0	1.75	0	0		0	0	0	100	0	100	0	0	0	0	1.28	0		No
	DH0_INTER_034		0	0	0	0	0	0	NaN	0	0	0	0	0		0	0	0	0	0	0	0	0	0	1.15	0	0		0	100	0	100	0	100	100	0	0	NaN	1.19	100		No
	DH0_INTER_035	Line33	0	0	NaN	0	100	0	NaN	NaN	0	0	0	0		0	0	0	0	NaN	NaN	0	0	NaN	0	NaN	0		0	96.19	0	0	0	0	0	0	0	97.5	1.92	0		Yes
	DH0_INTER_036		0	0	0	0	0	0	NaN	0	0	0	0	0		0	98.75	0	0	0	0	0	0	0	100	0	0		100	100	0	98.75	0	0	100	0	0	NaN	1.14	0		No
	DH0_INTER_037		0	0	0	0	0	0	0	0	0	0	0	0		0	0	0	0	0	0	0	0	0	1.29	0	0		0	0	0	100	0	0	0	0	0	NaN	0	0		Yes
	DH0_INTER_038	Line32	0	0	0	0	0	0	NaN	0	100	0	0	0		0	0	0	0	0	0	0	0	0	1.56	0	0		0	0	0	0	0	0	97.94	0	0	96.88	1.6	0		Yes
	DH0_INTER_039		0	0	0	0	0	1.11	NaN	0	0	0	0	0		0	0	0	0	0	0	0	0	NaN	2.33	0	0		0	100	0	0	0	0	0	0	0	NaN	1.52	0		No
	DH0_INTER_040	Line29	0	0	0	0	0	0	0	0	100	0	100	0		0	0	0	0	0	0	0	0	0	1.96	0	0		0	100	0	0	0	0	100	0	0	97.94	1.07	0		Yes
	DH0_INTER_041		0	0	0	0	0	0	NaN	0	100	0	100	0		0	0	0	0	0	0	0	0	0	1.37	0	0		0	0	0	0	0	0	0	0	0	0	1.16	0		No
	DH0_INTER_042		0	0	0	0	0	0	0	0	0	0	0	0		0	0	0	0	0	0	0	0	0	1.17	0	0		0	0	0	100	0	100	0	0	0	0	1.19	98.38		Yes
	DH0_INTER_043	Line23	0	0	0	0	0	0	NaN	0	0	0	0	0		0	0	0	0	0	0	0	0	NaN	3.94	0	0		0	3.39	0	0	0	98.75	0	0	0	NaN	1.32	0		Yes
	DH0_INTER_044		0	0	0	0	0	0	NaN	0	0	0	0	0		NaN	0	94.88	0	0	0	0	0	NaN	1.44	NaN	0		0	95.62	0	98	0	4.81	0	0	0	0	1.33	92.81		Yes
	DH0_INTER_045		0	0	0	0	0	0	0	0	0	0	0	0		0	0	0	0	0	71.62	0	0	0	0	0	0		0	58.84	55.31	0	0	63.69	60.19	0	0	35.09	1.38	51.72		Yes
	DH0_INTER_046		0	0	0	0	0	0	NaN	0	0	0	0	0		0	0	0	0	0	0	0	0	2.74	1.34	0	0		51.81	100	0	0	0	100	100	98.56	0	100	1.82	100		Yes
	DH0_INTER_047		0	0	0	0	0	0	0	0	0	0	0	0		0	0	0	0	0	0	0	0	NaN	100	0	0		0	0	0	0	0	0	0	0	0	NaN	1.46	100		Yes
	DH0_INTER_048		NaN	NaN	NaN	NaN	NaN	NaN	NaN	NaN	NaN	0	3.18	NaN		NaN	NaN	8.51	NaN	NaN	NaN	NaN	0	NaN	NaN	NaN	NaN		3.53	NaN	NaN	NaN	0	NaN	NaN	NaN	NaN	NaN	NaN	NaN		No
	DH0_INTER_049	Line17	0	0	0	0	0	0	0	0	0	0	0	0		0	0	0	0	0	0	0	0	NaN	0	0	0		100	0	0	100	0	100	0	0	0	0	1.48	0		Yes
	DH0_INTER_050		0	0	0	0	0	0	NaN	0	0	0	0	0		0	0	0	0	0	0	0	0	0	1.47	0	0		0	100	0	0	0	100	100	53.72	0	100	1.19	100		Yes
	DH0_INTER_051		NaN	NaN	NaN	NaN	NaN	NaN	NaN	NaN	NaN	6.14	0	NaN		NaN	NaN	0	0	NaN	NaN	NaN	0	NaN	NaN	NaN	0		1.56	NaN	NaN	NaN	30	NaN	NaN	NaN	NaN	NaN	15.71	NaN		No
	DH0_INTER_052		0	0	0	0	0	0	0	0	0	0	0	0		0	0	0	0	0	0	0	0	NaN	1.08	0	0		0	0	0	100	0	100	0	0	0	0	1.6	100		No
	DH0_INTER_053		0	0	0	0	0	0	NaN	0	0	0	0	0		NaN	0	0	0	1.12	0	0	0	NaN	98.56	NaN	0		0	98.56	0	98.75	0	0	0	0	0	0	1.4	0		No
	DH0_INTER_054		0	0	0	0	0	0	NaN	0	0	0	0	0		0	0	0	0	0	0	0	0	NaN	98.19	NaN	0		0	100	0	0	0	1.75	98.94	0	1.17	0	1.15	0		Yes
	DH0_INTER_055		NaN	NaN	NaN	0	3.51	NaN	NaN	NaN	28.87	0	3.62	NaN		NaN	0	66.81	0	NaN	NaN	NaN	0	NaN	28.23	NaN	0		14.02	NaN	NaN	NaN	0	39.62	NaN	NaN	NaN	NaN	4.32	NaN		No
	DH0_INTER_056		0	0	NaN	0	0	54.33	NaN	0	0	0	100	NaN		0	0	0	0	0	0	0	0	NaN	0	NaN	0		0	39.12	0	0	0	0	0	0	1.08	96.94	2.39	0		Yes
	DH0_INTER_057		0	0	0	0	0	0	0	0	0	0	0	0		0	0	0	0	0	0	0	0	0	98.75	0	0		0	0	0	0	0	0	0	0	0	0	1.65	100		No
	DH0_INTER_058		0	0	0	0	0	0	NaN	0	46.72	0	0	0		0	0	0	0	0	0	0	0	NaN	1.43	NaN	0		0	49.28	0	0	0	0	0	0	0	40.09	0	1.39		Yes
	DH0_INTER_059		0	0	0	0	0	0	NaN	0	0	0	0	1.45		0	0	0	0	0	0	0	0	NaN	98.31	NaN	0		0	0	0	0	0	100	98.31	98.78	0	0	1.46	98.81		No
	DH0_INTER_060		0	0	NaN	0	0	0	NaN	0	100	0	0	NaN		0	0	0	0	0	0	0	0	NaN	1.27	NaN	0		0	0	0	0	0	0	0	0	0	0	0	0		No
	DH0_INTER_061	Line22	0	0	0	0	0	0	0	0	0	0	0	0		0	0	0	0	0	0	0	0	NaN	1.6	0	0		0	100	0	0	0	0	0	1.09	0	0	1.24	0		Yes
	DH0_INTER_062	Line16	0	0	NaN	0	0	0	NaN	3.28	0	0	0	0		NaN	97.12	0	0	0	0	0	0	NaN	0	NaN	0		98.31	0	0	97.81	0	0	100	0	0	0	1.6	0		Yes
	DH0_INTER_063	Line12	0	0	0	0	0	0	0	0	0	0	0	0		0	0	0	0	0	0	0	0	0	1.99	0	0		0	100	0	100	0	100	0	0	0	100	1.44	100		Yes
	DH0_INTER_064		0	0	0	0	0	0	NaN	0	0	0	0	0		0	0	100	0	0	0	0	0	NaN	1.15	0	0		0	100	0	0	0	100	0	0	0	0	1.15	0		No
	DH0_INTER_065		0	0	1.18	0	0	0	0	0	0	0	0	0		NaN	0	0	0	0	0	0	0	NaN	100	0	0		0	0	0	0	0	0	0	100	0	0	1.12	98.56		No
	DH0_INTER_066		0	0	0	0	0	0	NaN	0	0	0	51.19	0		0	0	0	0	0	0	0	0	0	1.2	0	0		0	100	0	0	0	0	32.03	0	0	39.78	1.33	0		Yes
	DH0_INTER_067	Line15	0	0	1.61	0	0	1.15	NaN	0	1.29	4.81	0	0		0	0	97.75	0	0	0	0	0	NaN	1.25	0	0		96.56	97.25	0	0	0	98.62	0	0	1.74	0	1.13	0		Yes
	DH0_INTER_068		0	0	1.23	0	100	0	NaN	0	100	0	0	0		0	0	0	0	0	0	0	0	0	2.08	0	0		0	100	0	0	0	0	100	0	0	100	1.41	0		No
	DH0_INTER_069		0	0	0	0	100	0	0	0	100	0	100	0		0	0	0	0	0	0	0	0	0	1.53	0	0		0	100	0	0	0	0	100	0	0	100	1.42	0		No
	DH0_INTER_070		0	0	0	0	0	0	0	0	0	0	0	0		0	0	0	0	0	0	0	0	0	1.36	0	0		100	100	0	0	0	100	100	54.53	0	98.19	1.54	100		Yes
	DH0_INTER_071		0	0	0	0	0	0	NaN	0	0	0	0	0		0	0	0	0	1.74	0	0	0	NaN	0	0	0		53.62	100	0	0	0	100	100	59.12	0	98.75	1.3	97.9		No
	DH0_INTER_072	Line14	0	0	0	0	0	0	NaN	0	0	0	0	0		0	0	0	0	0	0	0	0	0	1.46	0	0		0	100	0	100	0	100	0	0	0	NaN	1.3	100		Yes
	DH0_INTER_073	Line10	0	0	0	0	0	0	0	0	0	0	0	0		0	0	0	0	0	0	0	0	0	1.24	0	0		100	100	0	0	0	100	100	100	0	100	1.46	100		Yes
	DH0_INTER_074	Line19	0	0	0	0	0	0	0	0	0	0	0	0		0	0	0	0	0	0	0	0	0	1.2	0	0		0	100	0	0	0	100	100	0	0	NaN	1.69	0		Yes
	DH0_INTER_075	Line11	0	0	0	0	0	0	NaN	0	0	0	0	0		0	0	0	0	0	0	0	0	NaN	1.24	0	0		0	100	0	0	0	100	100	100	1.53	98.25	1.07	100		Yes
	DH0_INTER_076	HIC01	0	0	0	0	0	0	0	0	0	0	0	0		0	0	0	0	0	0	0	0	0	2.39	0	0		0	0	0	0	0	0	0	0	1.11	0	1.27	0		Yes
	DH0_INTER_077		0	0	0	0	0	0	NaN	0	0	0	0	0		0	0	0	0	0	0	0	0	0	1.49	0	0		0	100	0	0	0	100	100	100	0	100	0	98.94		Yes
	DH0_INTER_078	Line21	0	0	0	0	0	0	0	0	0	0	0	0		0	0	0	0	0	0	0	0	0	1.93	0	0		0	100	0	0	0	0	97.81	0	2.33	0	1.16	0		Yes
	DH0_INTER_079		0	0	0	0	0	0	NaN	0	0	0	0	0		0	0	0	0	0	0	0	0	NaN	96.94	0	0		0	98.49	0	95.81	0	98.52	0	1.09	0	NaN	1.45	1.86		No
	DH0_INTER_080		2.7	NaN	NaN	NaN	35.84	NaN	NaN	NaN	NaN	0	7.16	NaN		NaN	0	8.11	0	NaN	NaN	NaN	0	NaN	8.57	NaN	0		0	NaN	NaN	NaN	0	4.95	NaN	NaN	NaN	NaN	0	NaN		No
	DH0_INTER_081	Line20	0	0	0	0	0	0	0	0	0	0	0	0		0	0	0	0	0	0	0	0	0	0	0	0		0	100	0	0	0	0	100	0	0	0	1.61	0		Yes
	DH0_INTER_082		0	0	0	0	0	0	0	0	0	0	0	0		0	0	0	0	0	0	0	0	NaN	2.32	0	0		100	100	0	0	0	100	97.81	100	0	97.98	1.22	100		No
	DH0_INTER_083	Line24	0	0	0	0	0	0	NaN	0	0	0	0	0		0	0	0	0	0	0	0	0	NaN	98.56	NaN	0		1.71	1.09	0	0	0	0	0	1.57	0	0	1.14	0		Yes
	DH0_INTER_084		0	0	0	0	0	0	NaN	0	0	0	0	0		0	0	0	0	0	0	0	0	NaN	1.78	NaN	0		0	0	0	98.19	0	100	0	0	0	0	2.15	0		Yes
	DH0_INTER_085		NaN	NaN	NaN	NaN	NaN	NaN	NaN	NaN	10	0	0	NaN		NaN	NaN	0	0	NaN	NaN	NaN	0	NaN	0	NaN	0		54.24	NaN	NaN	NaN	9.8	NaN	NaN	NaN	NaN	NaN	16.32	NaN		No
	DH0_INTER_086		0	0	0	0	0	0	NaN	0	100	0	0	0		NaN	0	0	0	0	0	0	0	NaN	1.55	0	0		0	100	0	0	0	0	98.88	0	0	0	1.24	0		Yes
	DH0_INTER_087		0	0	0	0	0	0	NaN	0	0	0	0	0		NaN	55.28	0	0	0	0	0	0	NaN	54.81	0	0		0	50.84	0	47.72	0	100	43.44	0	0	0	1.28	0		Yes

## Sheet: Table S4
Supplementary Table S4. Experimentally obtained genotypes for DH1 plants used in this study. Frequency of mutant (edited) alleles is given per plant (row) and per targeted gene locus (columns). Gene locus information is given above each column, as well as the SCRIPT construct targeting it.
Note: All plants of a line originate from the same self-pollinated doubled haploid plant and are expected to have identical, homozgyous genotypes. Deviating patterns in some samples are attributed to bad sample/sequence quality.
Color legend for frequency of non-WT alleles
0-15%
15-40% or 60-80%
40-60%
80-100%
NaN, no data
			Script 2 (Cytokinin oxidases)													Script 3 (Cell cycle - Drought)													Script 4 (TCP/CIN - GRF/AN3/miR396)
			S2_CKX-10_Zm00007a00010979_1	S2_CKX-11_Zm00007a00046273_1	S2_CKX-12_Zm00007a00035050_1	S2_CKX-2_Zm00007a00000457_1	S2_CKX-3_Zm00007a00009518_1	S2_CKX-4B_Zm00007a00037930_1	S2_CKX-4_Zm00007a00031769_1	S2_CKX-5_Zm00007a00036798_1	S2_CKX-6_Zm00007a00045990_1	S2_CKX-7_Zm00007a00024305_1	S2_CKX-8_Zm00007a00001643_1	S2_CKX-9_Zm00007a00051137_1		S3_HB124B_Zm00007a00052555_1	S3_HB124C_Zm00007a00030294_1	S3_KRP1-1_Zm00007a00050006_1	S3_KRP1-2_Zm00007a00002369_1	S3_KRP1-3_Zm00007a00028283_1	S3_KRP3_Zm00007a00022719_1	S3_KRP4-2A_Zm00007a00034010_1	S3_KRP4-2B_Zm00007a00024083_1	S3_KRP5-1_Zm00007a00045940_1	S3_KRP5-2_Zm00007a00023470_1	S3_PRH11_Zm00007a00018143_1	S3_PRH13_Zm00007a00045770_1		S4_BPC6_Zm00007a00000970_1	S4_GRF10_Zm00007a00051377_1	S4_GRF17_Zm00007a00016162_1	S4_GRF4_Zm00007a00004126_1	S4_PHD8_Zm00007a00007962_1	S4_ZmTCP10_Zm00007a00037498_1	S4_ZmTCP22_Zm00007a00038701_1	S4_ZmTCP25_Zm00007a00010983_1	S4_ZmTCP3_Zm00007a00011364_1	S4_ZmTCP42_Zm00007a00035633_1	S4_ZmTCP8_Zm00007a00039284_1	S4_ZmTCP9_Zm00007a00038186_1
DH1s	Phenotyped DH1 line	Plant nr. (manuscript)																																							Remarks
Inter-script	Line11	DH1_001	0	0	0	0	0	0	0	0	1.21	0	1.62	0		0	0	0	0	0	0	0	0	0	3.23	0	0		2.46	100	0	2.16	0	98.81	97.19	97.81	0	98.06	1.31	95.67
	Line11	DH1_002	0	0	0	0	0	0	0	0	0	0	0	0		0	0	0	0	0	0	0	0	0	0	0	0		0	100	0	0	0	100	100	100	0	100	1.44	100
	Line11	DH1_003	0	0	0	0	0	0	0	0	0	0	0	0		0	0	0	0	0	0	0	0	0	1.28	0	0		1.29	100	0	0	0	100	100	98.56	0	100	0	100
	Line11	DH1_004	0	0	0	0	0	0	0	0	0	0	0	0		0	0	0	0	0	0	0	0	0	1.22	0	0		0	100	0	0	0	100	100	100	0	100	1.18	100
	Line11	DH1_005	0	0	0	0	0	0	0	0	0	0	1.56	0		0	0	0	0	0	0	0	0	0	1.44	0	0		0	98.67	0	0	0	98.94	98	96.94	0	95.06	1.61	94.81
	Line11	DH1_006	0	0	0	0	0	0	0	0	0	0	0	0		0	0	0	0	0	0	0	0	0	0	0	0		0	100	0	0	0	100	100	100	0	100	1.33	100
	Line11	DH1_007	0	0	0	0	4.45	1.25	0	0	7.91	0	6.85	0		0	0	0	0	0	0	0	0	0	2.85	0	0		0	97.64	0	2.09	0	96.25	97.27	97.91	0	94.75	1.22	86.25
	Line11	DH1_008	0	0	0	0	0	0	0	0	0	0	0	0		0	0	0	0	0	0	0	0	0	1.53	0	0		0	100	0	0	0	100	100	100	0	100	1.36	100
	Line11	DH1_009	0	NaN	0	0	NaN	NaN	NaN	NaN	NaN	0	NaN	NaN		NaN	67.62	0	0	NaN	NaN	NaN	0	NaN	NaN	0	0		0	55.47	0	NaN	0	NaN	42.88	NaN	NaN	NaN	1.91	NaN	Bad sequencing
	Line11	DH1_010	0	0	0	0	0	0	0	0	0	0	0	0		0	0	0	0	0	0	0	0	0	1.15	0	0		0	100	0	0	0	100	100	100	0	100	1.3	100
	Line20	DH1_011	0	0	0	0	0	0	0	0	0	0	0	0		0	0	0	0	0	0	0	0	0	1.26	0	0		0	100	0	0	0	0	100	0	0	0	0	0
	Line20	DH1_012	0	0	0	0	0	0	0	0	0	0	0	0		0	0	0	0	0	0	0	0	0	1.37	0	0		0	100	0	0	0	0	100	0	0	0	1.29	0
	Line20	DH1_013	0	NaN	NaN	0	0	0	NaN	NaN	NaN	0	0	NaN		0	NaN	0	0	0	NaN	NaN	0	NaN	0	NaN	NaN		0	92.75	0	NaN	0	0	NaN	0	NaN	4.86	56.25	0	Bad sequencing
	Line20	DH1_014	0	0	0	0	0	0	0	0	0	0	0	0		0	0	0	0	0	0	0	0	0	1.6	0	0		0	100	0	0	0	0	100	0	0	0	1.3	0
	Line20	DH1_015	0	0	0	0	2.09	3.65	0	0	3.28	0	3.07	0		0	0	0	0	0	0	0	0	0	5.54	0	0		0	94.98	0	3.99	0	5.62	89.96	9.12	0	5.68	1.19	9.5
	Line20	DH1_016	0	0	3.53	0	4.05	3.94	0	0	6.49	0	5.44	0		0	0	0	0	0	0	0	0	0	1.78	0	0		0	87.64	0	4.21	0	6.31	88.84	0	0	10.44	1.43	7.02
	Line20	DH1_017	0	0	0	0	0	0	0	0	0	0	0	0		0	0	0	0	0	0	0	0	0	1.47	0	0		0	100	0	0	0	0	100	0	0	0	1.14	0
	Line20	DH1_018	0	0	1.26	0	3.69	3.36	0	0	4.24	0	5.86	0		0	2.56	3.48	0	0	0	0	0	0	1.74	0	0		8.47	89.73	0	2.74	0	14.23	82.34	14.61	0	9.84	1.31	8.34
	Line25	DH1_019	0	0	0	0	100	0	0	0	100	0	100	0		0	0	0	0	0	0	0	0	0	0	0	0		0	100	0	0	0	0	100	100	0	100	1.15	0
	Line25	DH1_020	0	0	0	0	100	0	0	0	100	0	100	0		0	0	0	0	0	0	0	0	0	0	0	0		0	100	0	0	0	0	100	100	0	100	0	0
	Line25	DH1_021	0	0	0	0	96.5	0	0	0	96.31	0	95.62	0		0	0	0	0	0	0	0	0	0	2.16	0	0		0	98.94	0	0	0	1.85	98.52	98.89	0	98.19	1.28	1.23
	Line25	DH1_022	0	0	0	0	100	0	0	0	100	0	100	0		0	0	0	0	0	0	0	0	0	1.68	0	0		0	100	0	0	0	0	100	100	0	100	1.16	0
	Line25	DH1_023	0	0	0	0	97.12	0	0	0	97.75	0	97.94	0		0	0	0	0	0	0	0	0	0	1.3	0	0		0	99.97	0	1.47	0	1.47	97.62	100	0	100	1.1	2.61
	Line25	DH1_024	0	0	0	0	100	0	0	0	100	0	100	0		0	0	0	0	0	0	0	0	0	1.64	0	0		0	100	0	0	0	0	100	100	0	100	1.21	0
	Line25	DH1_025	0	0	0	0	97.12	0	0	0	97.62	0	97.25	0		0	0	0	0	0	0	0	0	0	2.11	0	0		0	100	0	0	0	1.07	98.19	100	0	98.19	1.24	0
	Line25	DH1_026	0	0	0	0	100	0	0	0	100	0	100	0		0	0	0	0	0	0	0	0	0	1.31	0	0		0	100	0	0	0	0	100	100	0	100	1.11	0
	HIC01	DH1_027	0	0	NaN	0	6.14	0	NaN	NaN	3.12	0	0	NaN		0	0	0	0	0	0	0	0	NaN	0	NaN	0		0	0	0	0	0	0	2.24	0	0	0	2.15	0
	HIC01	DH1_028	0	0	0	0	0	0	0	0	0	0	0	0		0	0	0	0	0	0	0	0	0	1.09	0	0		0	0	0	0	0	0	0	0	0	0	1.3	0
	HIC01	DH1_029	0	0	0	0	0	0	0	0	0	0	0	0		0	0	0	0	0	0	0	0	0	2.32	0	0		0	0	0	0	0	0	0	0	0	0	1.19	0
	HIC01	DH1_030	0	0	0	0	0	0	0	0	0	0	0	0		0	0	0	0	0	0	0	0	0	1.6	0	0		0	0	0	0	0	0	0	0	0	0	1.26	0
DH1 - DH2 comparison
	Line11	DH1_031	0	0	0	0	0	0	NaN	0	0	0	0	0		0	0	0	0	0	0	0	0	0	0	0	0		1.68	100	0	0	0	100	100	98.81	0	98.88	0	100
	Line25	DH1_032	0	0	0	0	100	0	0	0	100	0	100	0		0	0	0	0	0	0	0	0	0	0	0	0		0	100	0	0	0	0	100	100	0	100	0	0
	Line36	DH1_033	0	0	0	0	0	2.81	0	0	0	0	0	0		0	0	0	0	0	0	0	0	0	0	0	0		0	96.75	0	0	0	100	100	0	0	2.75	0	0
	Line37	DH1_034	0	0	0	0	0	0	NaN	0	98.31	0	97.81	0		0	0	0	0	0	0	0	0	0	0	0	0		2.49	100	0	0	0	0	98.62	100	0	98.81	0	0
	HIC01	DH1_035	0	0	0	0	0	0	NaN	0	0	0	0	0		0	0	0	0	0	0	0	0	0	3.33	0	0		2.2	1.11	0	0	0	0	0	1.31	1.22	0	1.8	0
